# Supplementary material for: Theoretical Investigation of Single-Atom Catalysts for Hydrogen Evolution Reaction Based on Two-Dimensional Tetragonal Mo3C2
Source: Materials (Basel). 2024 Dec 15;17(24):6134. doi: 10.3390/ma17246134 (PMC11678005; doi:10.3390/ma17246134)
Supplement: Supplementary file 1 [file materials-17-06134-s001.zip]

Archive with 1 entries (1 files):
- materials-3342046-supplementary.pdf
